# Supplementary material for: The intracellular plasma membrane-connected compartment in the assembly of HIV-1 in human macrophages
Source: BMC Biol. 2016 Jun 23;14:50. doi: 10.1186/s12915-016-0272-3 (PMC4919869; doi:10.1186/s12915-016-0272-3)
Supplement: Additional file 5: Table S1. — Quantitation of virus buds and membrane lengths for cryosections of monocyte-derived macrophages (MDMs) infected with budding-arrested HIV mutants. MDMs from four different donors were infected with the HIV-1 R3A mutants PTAP− or PTAP−YP−, and infected MDMs located by on-grid immunolabelling. Electron microscopy images were recorded and analysed by counting the number of virus buds seen either at the cell surface or within intracellular plasma membrane-connected compartments (IPMCs). Lengths of surface or IPMC membrane within the sections were measured by tracing (see Methods). Data from all of the cells summarised in Table 1. (XLSX 46 kb) [file 12915_2016_272_MOESM5_ESM.xlsx]

## Sheet: Sheet1
Additional File
Supplementary Table S1.
Quantitation of virus buds and membrane lengths for cryosections of MDMs infected with budding-arrested HIV-1 mutants.
		Cell Surface			IPMC
Mutant	Cell Profile Number	No of virus buds	µm of membrane	Buds/µm of membrane	No of virus buds	µm of membrane	Buds/µm of membrane	% of buds in IPMC	Enrichment of buds in IPMCa
PTAP-
D415b	1 (*)c	0	369.6	n/a	265	148.8	1.781	100
	2 (*)	3	254.8	0.0118	312	171.6	1.818	99
	3	15	166.9	0.0899	45	20.2	2.228	75
	4	5	343.7	0.0145	139	180.4	0.771	96.5
	5 (†)	0	343.1	n/a	72	190	0.379	100
	6 (†)	0	332.2	n/a	80	195.8	0.409	100
	7	3	809.5	0.0037	224	471.6	0.475	98.7
	Sum	26	2620	0.0099	1137	1378	0.825	97.8	83 x
PTAP-YP-
D428	8 (‡)	0	330.5	n/a	193	259.5	0.744	100
	9 (§)	0	336.6	n/a	20	117.8	0.17	100
	10 (‡)	0	291.9	n/a	165	242.3	0.681	100
	11 (§)	0	339	n/a	10	32.8	0.305	100
	12	0	203.3	n/a	47	65.3	0.719	100
	13 (#)	2	83.1	0.0241	27	32.2	0.838	93.1
	14 (¶)	2	114.9	0.0174	175	89	1.966	98.9
	15 (#)	0	78.2	n/a	47	34.2	1.374	100
	16 (¶)	0	262.9	n/a	35	57.8	0.606	100
	Sum	4	2041	0.002	719	931	0.772	99.4	394 x
D429	17	3	448.3	0.0067	281	444.5	0.632	98.9
	18	24	80.7	0.2973	0	No IPMC	n/a	0
	19	0	311.7	n/a	129	192.8	0.669	100
	20 (∆)	1	572	0.0017	62	29.1	2.128	98.4
	21 (∆)	0	710.4	n/a	69	25.5	2.706	100
	22	0	929.5	n/a	255	412.6	0.618	100
	23	0	131.6	n/a	118	86.7	1.361	100
	24	36	417.4	0.0863	12	19.5	0.615	25
	25	0	314.8	n/a	109	104.1	1.047	100
	26	22	241.4	0.0911	0	No IPMC	n/a	0
	27	1	253.9	0.0039	40	57.12	0.7	97.6
	28	2	866.7	0.0023	74	442.4	0.167	97.4
	Sum	89	5278	0.0169	1149	1814	0.633	92.8	38 x
D432	29	20	305.5	0.0655	58	109.3	0.531	74.4
	30 (•)	4	303.7	0.0132	118	110.2	1.07	96.7
	31	0	628.5	n/a	12	81.6	0.147	100
	32	3	424.4	0.0071	18	31.6	0.569	85.7
	33 (•)	12	426.1	0.0282	119	77.3	1.54	90.8
	34	5	397.5	0.0126	92	73	1.261	94.8
	Sum	44	2486	0.0177	417	483	0.863	90.5	49 x
Overall Total
	34 (26)d	163	12424	0.0131	3422	4607	0.743	95.5	57 x
MDMs from four different donors were infected with the HIV-1 R3A mutants PTAP- or PTAP-YP-, and infected MDMs located by on-grid immunolabelling. EM images were recorded and analysed by counting the number of virus buds seen either at the cell surface or within IPMCs. Linear lengths of surface or IPMC membrane within the sections were measured by tracing (see Methods).
a The ratio of the density of buds/µm of membrane in the IPMC compared to the cell surface is shown as fold enrichment.
b Donor ID.
c Symbols indicate serial sections from the same cell.
d The number of cell profiles for which viral buds were counted and membrane lengths measured (the number of distinct cells analysed is given in brackets).
